# Supplementary material for: Novel Insights into Inkjet Printed Silver Nanowires Flexible Transparent Conductive Films
Source: Int J Mol Sci. 2021 Jul 19;22(14):7719. doi: 10.3390/ijms22147719 (PMC8307527; doi:10.3390/ijms22147719)
Supplement: Supplementary file 1 [file ijms-22-07719-s001.zip]

Archive with 1 entries (1 files):
- ijms-1283448-supplementary.pdf
